# Supplementary material for: Efficient Bulky Organo-Zinc Scorpionates for the Stereoselective Production of Poly(rac-lactide)s
Source: Polymers (Basel). 2021 Jul 19;13(14):2356. doi: 10.3390/polym13142356 (PMC8309543; doi:10.3390/polym13142356)
Supplement: Supplementary file 1 [file polymers-13-02356-s001.zip]

Archive with 1 entries (1 files):
- polymers-1298558-supplementary.pdf
